# Supplementary material for: Effects of Dietary Medium-Chain Triglyceride Supplementation on the Serum Metabolome of Young Adult and Senior Canines
Source: Animals (Basel). 2024 Dec 11;14(24):3577. doi: 10.3390/ani14243577 (PMC11672509; doi:10.3390/ani14243577)
Supplement: Supplementary file 1 [file animals-14-03577-s001.zip]

Archive with 1 entries (1 files):
- animals-3288247-supplementary.pdf
